# Supplementary material for: Application of a Mixed-Ligand Metal–Organic Framework in Photocatalytic CO2 Reduction, Antibacterial Activity and Dye Adsorption
Source: Molecules. 2023 Jul 4;28(13):5204. doi: 10.3390/molecules28135204 (PMC10343588; doi:10.3390/molecules28135204)
Supplement: Supplementary file 1 [file molecules-28-05204-s001.zip]

Archive with 1 entries (1 files):
- molecules-2456671-supplementary.pdf
